# Supplementary material for: Interaction between arbuscular mycorrhizal fungi and native soil microbiome on early stage restoration of a coal-mine soil
Source: Mycorrhiza. 2025 Aug 8;35(4):49. doi: 10.1007/s00572-025-01218-3 (PMC12334516; doi:10.1007/s00572-025-01218-3)
Supplement: Supplementary file 1 — Supplementary Material 1 [file 572_2025_1218_MOESM1_ESM.xlsx]

## Sheet: Title
Article title: Interaction between arbuscular mycorrhizal fungi and native soil microbiome on early stage restoration of a coal-mine soil
Journal name: Mycorrhiza
Author names: Caroline Krug Vieira*, Luiz Gustavo dos Anjos Borges, Matheus Nicoletti Marascalchi, Carlos Henrique Russi, Tamiris Marandola, Karl Kemmelmeier, Cláudio Roberto Fonsêca Sousa Soares, Sidney Luiz Stürmer, Adriana Giongo*
Affiliation:	Universidade Regional de Blumenau (FURB), Programa de Pós-Graduação em Engenharia Ambiental, Blumenau, Brazil
	Institute of Microbiology, Czech Academy of Sciences, Vídeňská 1083, 14220, Praha, Czech Republic
	Pontifícia Universidade Católica do Rio Grande do Sul (PUCRS), Instituto do Petróleo e dos Recursos Naturais (IPR), Porto Alegre, Brazil
	Institute of Botany of the Czech Academy of Sciences, Zámek 1, 252 43 Průhonice, Czech Republic
	Instituto Nacional de Pesquisas da Amazônia (INPA), Programa de Pós-Graduação em Ecologia, Manaus, Brazil
	Universidade Regional de Blumenau (FURB), Departamento de Ciências Naturais (DCN), Blumenau, Brazil
	Universidade Federal de Santa Catarina (UFSC), 88040-900 Florianópolis, Brazil
	Leibniz Institute of Vegetable and Ornamental Crops (IGZ), Theodor-Echtermeyer-Weg 1, 14979, Großbeeren, Germany
e-mail	giongo@igzev.de
	caroline.vieira@biomed.cas.cz
	giongo@igzev.de

## Sheet: Table S1
	Supplementary Table S1. Physical and chemical properties of soils under short-term recovery (2Y), long-term recovery (15Y), and secondary succession forest (SSF). Different letters indicate statistically significant differences, determined by one-way ANOVA (p < 0.05) followed by Tukey's post-hoc test.
	Soil properties	2Y	15Y	SSF	F- value	p-value
	% Clay *	36 ± 4.5 ab	41 ± 6.1 a	27.3 ± 5.5 b	5.8	0.0396691
	pH *	5.5 ± 0.4 a	4.3 ± 0.1 b	3.7 ± 0.1 c	1054.5	<0.001
	Organic matter (%) *	2.4 ± 0.25 a	3.9 ± 0.1 b	4 ± 0.1 b	94.042	<0.001
	P (mg/dm³) *	14.2 ± 0.36 a	4 ± 0.2 b	5.3 ± 0.2 c	1238.75	<0.001
	K (mg/dm³)	100 ± 5.7 a	96 ± 0.0 a	100 ± 10.58 a	1.125	0.385
	Al (cmolc/dm³) *	0.3 ± 0.4 c	1.8 ± 0.2 b	3.8 ± 0.1 a	243.442	<0.001
	Ca (cmolc/dm³) *	5.8 ± 1 a	6.4 ± 0.2 b	0.5 ± 0.1 c	1885.27	<0.001
	Mg (cmolc/dm³) *	3.1 ± 0.2 a	3.9 ± 0.2 b	0.33 ± 0.1 c	1445.18	<0.001

## Sheet: Table S2
Supplementary Table S2. Characterization of vegetation and native arbuscular mycorrhizal (AM) fungal communities in soils from mining areas with short-term revegetation (2 years; 2Y), long-term revegetation (15 years; 15Y), and secondary succession forest (SSF).
Plant species
	2Y	15Y	SSF
Transplanting woody species
	Mimosa scabrella Benth. (Fabaceae, tree)	Clematis dioica L. (Ranunculaceae, climbing shrub)	Sorocea bonplandii (Baill.) W.C.Burger (Moraceae, shrub)
	Symplocos tenuifolia Brand (Symplocaceae, shrub)	Desmodium adscendens (Fabaceae, subshrub)	Alchornea triplinervia (Spreng.) Müll.Arg. (Euphorbiaceae, shrub)
		Leandra sp. Raddi (Melastomataceae, shrub)	Faramea montevidensis (Cham. & Schltdl.) DC. (Rubiaceae, shrub)
		Leandra australis (Cham.) Cogn. (Melastomataceae, shrub)	Actinostemon concolor (Spreng.) Müll.Arg. (Euphorbiaceae, shrub)
		Ludwigia sp. L. (Onagraceae, shrub)
		Myrcia eugeniopsoides (D.Legrand & Kausel) Mazine (Myrtaceae, tree)
		Mimosa bimucronata (DC.) Kuntze (Fabaceae, shrub)
		Mimosa scabrella (Fabaceae, tree)
		Myrciaria plinioides D.Legrand (Myrtaceae, tree)
		Myrsine coriacea (Sw.) R.Br. ex Roem. & Schult. (Primulaceae, shrub)
		Psychotria leiocarpa Cham. & Schltdl. (Rubiaceae, shrub)
		Rubus sellowii Cham. & Schltdl. (Rosaceae, climbing shrub)
		Rudgea jasminoides (Cham.) Müll.Arg. (Rubiaceae, shrub)
		Sida rhombifolia L. (Malvaceae, herb)
Grasses species		Pleroma granulosum (Desr.) D. Don (Melastomataceae, shrub)
	Campovassouria cruciata (Vell.) R.M.King & H. Rob (Asteraceae, shrub)
	Chromolaena laevigata R.M.King & H.Rob. (Asteraceae, shrub)
	Desmodium adscendens (Sw.) DC. (Fabaceae, subshrub)
	Erechtites valerianifolius (Link ex Spreng.) DC. (Asteraceae, herb)
AM fungal species
Paraglomeraceae	Paraglomus brasilianum J.B. Morton & D. Redecker (2001)	Paraglomus brasilianum
Ambisporaceae			Ambispora reticulata Oehl & Sieverd (2012)
Archaeosporaceae		Archaeospora europaea Oehl, Palenz., Sánchez-Castro & G.A.Silva (2019)
Entrophosporaceae		Entrophospora etunicata Błaszk., B.T. Goto, Magurno, Niezgoda & Cabello (2022)
Acaulosporaceae	Acaulospora foveata Trappe & Janos (1982)
			Acaulospora scrobiculata Trappe (1977)
	Acaulospora sp.1 Trappe & Gerd. (1974)		Acaulospora sp.1
	Acaulospora sp.5 Trappe & Gerd. (1974)
Gigasporaceae	Gigaspora sp.1 Gerd. & Trappe (1974)
Glomeraceae	Glomus ambisporum G.S. Sm. & N.C. Schenck (1985)
	Glomus microaggregatum Sieverd., G.A. Silva & Oehl (2014)
	Glomus cf. trufemii B.T. Goto, G.A. Silva & Oehl (2012)		Glomus cf. trufemii
	Rhizophagus clarus C. Walker & Schuessler (2010)	Rhizophagus clarus	Rhizophagus clarus
	Rhizophagus fasciculatus C. Walker & Schuessler (2010)

## Sheet: Table S3
	Supplementary Table S3. Isolates used to assemble microcosms with AM fungal consortia. Fungal isolates were obtained from the International Culture Collection of Glomeromycota (CICG, 2024). Data are presented in three replicates. Species in bold were detected in the background soil.
	Family	Species	Isolate Code	SynCom1			SynCom2			SynCom3			SynCom4			SynCom5			SynCom6
				R1	R2	R3	R1	R2	R3	R1	R2	R3	R1	R2	R3	R1	R2	R3	R1	R2	R3
	Acaulosporaceae	Acaulospora colombiana (Spain & Schenck) Kaonongbua, Morton & Bever	SCT115A												x	x	x	x	x	x	x
	Acaulosporaceae	Acaulospora colombiana (Spain & Schenck) Kaonongbua, Morton & Bever	AMZ570A	x	x	x				x		x
	Acaulosporaceae	Acaulospora koskei Blaszkowski	SCT049C																x	x
	Acaulosporaceae	Acaulospora koskei Blaszkowski	SCT042A	x	x	x					x	x
	Acaulosporaceae	Acaulospora longula Spain & N.C. Schenck	PNB101A														x		x		x
	Acaulosporaceae	Acaulospora mellea Spain & Schenck	SCT157B													x	x		x	x	x
	Acaulosporaceae	Acaulospora morrowiae Spain & Schenck	SCT063A											x		x		x	x	x	x
	Acaulosporaceae	Acaulospora morrowiae Spain & Schenck	PRN108B	x	x	x				x	x
	Acaulosporaceae	Acaulospora scrobiculata Trappe	SCT060B											x		x	x		x	x	x
	Acaulosporaceae	Acaulospora scrobiculata Trappe	SCT520C	x	x	x
	Gigasporaceae	Cetraspora pellucida (Nicol. & Schenck) Oehl, F.A. Souza & Sieverding	SCT954B															x	x	x
	Gigasporaceae	Cetraspora pellucida (Nicol. & Schenck) Oehl, F.A. Souza & Sieverding	SCT055A				x	x	x	x
	Gigasporaceae	Cetraspora sp.	MGR320E												x					x	x
	Gigasporaceae	Dentiscutata biornata (Spain, Sieverd. & S. Toro) Sieverd., F.A. Souza & Oehl	MGR610C															x	x	x
	Gigasporaceae	Dentiscutata heterogama (T.H. Nicolson & Gerd.) Sieverd., F.A. Souza & Oehl	PNB102A															x	x	x	x
	Gigasporaceae	Dentiscutata heterogama (T.H. Nicolson & Gerd.) Sieverd., F.A. Souza & Oehl	MGR321A				x	x	x	x	x
	Gigasporaceae	Dentiscutata rubra (Stürmer & Morton) Oehl, Souza & Sieverd.	SCT080A										x				x	x		x	x
	Gigasporaceae	Gigaspora albida Schenck & Smith	SCT2385														x		x	x	x
	Gigasporaceae	Gigaspora albida Schenck & Smith	MGR521C				x	x	x		x	x
	Gigasporaceae	Gigaspora decipiens Hall & Abbott	PRN107B										x						x	x
	Gigasporaceae	Gigaspora gigantea (Nicolson & Gerdemann) Gerd. & Trappe	AMP121A				x	x	x			x
	Gigasporaceae	Gigaspora margarita Becker & Hall	SCT064A												x	x			x	x	x
	Gigasporaceae	Gigaspora rosea Nicol. & Schenck	PNB103A										x	x						x	x
	Ambisporaceae	Ambispora leptoticha (Schenck & Smith) Bills & J.B. Morton	SCT051A																	x	x
	Archaeosporaceae	Archaeospora trappei (Ames & Linderman) J.B. Morton & D. Redecker	SCT049D													x	x		x
	Entrophosporaceae	Entrophospora etunicata (W.N. Becker & Gerd.) Błaszk., B.T. Goto, Magurno, Niezgoda & Cabello	SCT101A															x			x
	Glomeraceae	Rhizophagus clarus (Nicolson & Schenck) C. Walker & A. Schüssler	RJN102A											x				x	x		x
	Paraglomeraceae	Paraglomus brasilianum (Spain & J. Miranda) J.B. Morton & D. Redecker	DEF105A												x	x			x	x	x
	Paraglomeraceae	Paraglomus occultum (C.Walker) J.B. Morton & D. Redecker	SCT053B										x			x	x		x		x

## Sheet: Table S4
	Supplementary Table S4. Two-way analysis of variance (ANOVA - Contrast analysis) of mycorrhizal parameters and soil quality indices from mining sites with short-term recovery (2Y), long-term recovery (15Y), and secondary succession forest (SSF) in control samples and treatments: AM consortia1 (Acaulosporaceae), AM consortia2 (Gigasporaceae), AM consortia3 (Acaulosporaceae and Gigasporaceae), AM c…
		2Y
	Attributes	Control	AM consortium1	AM consortium2	AM consortium3	AM consortium4	AM consortium5	AM consortium6
	Arbuscular mycorrhizal fungi (AMF)
	Total number of AMF spores (50 g soil)	1936 ± 952.6	736.0 ± 82.5*	893.0 ± 173.2*	1484.7 ± 262.3	667.7 ± 440.4*	1108.7 ± 268.2	1529.3 ± 254.0
	Root colonization (%)	68.0 ± 24.5	64.6 ± 34.0	42.6 ± 6.1	51.3 ± 24.8	52.0 ± 22.2	78.0 ± 3.4	44.0 ± 2.0
	Soil aggregates
	Macroaggregates (%)	75.9 ± 2.9	77.8 ± 3.2	74.7 ± 2.5	79.3 ± 5.9	68.4 ± 4.3*	68.8 ± 6.1	66.5 ± 2.3*
	Microaggregates (%)	24.1 ± 1.2	22.2 ± 1.6	25.3 ± 2.9	20.7 ± 5.9	31.6 ± 4.3	31.2 ± 6.1	33.5 ± 2.3*
	Glomalin-related soil protein
	Total glomalin-related soil protein (mg/g soil)	0.0508 ± 0.0012	0.0535 ± 0.0022*	0.0523 ± 0.0006	0.0516 ± 0.0017	0.0503 ± 0.0013	0.0504 ± 0.0009	0.0507 ± 0.0011
	Easily extractable glomalin-related soil protein (mg/g soil)	0.1186 ± 0.0051	0.1204 ± 0.0054	0.1147 ± 0.0046	0.1176 ± 0.0084	0.1198 ± 0.0084	0.1263 ± 0.0040	0.1195 ± 0.0052
	Soil Enzyme Assays
	Fluorescein diacetate hydrolysis (µg g-1 h-1 fluorescein soil)	45.5 ± 1.3	44.8 ± 3.5	45.9 ± 2.4	46.6 ± 3.6	46.4 ± 3.8	46.8 ± 3.3	48.3 ± 4.4
	β- Glucosidase (µg p-nitrophenol g-1 h-1 soil)	1040.4 ± 356.0	805.1 ± 127.2	507.2 ± 346.9	440.9 ± 381.2	637.3 ± 431.3	420.7 ± 329.0	269.8 ± 71.6*
	Acid phosphatase (µg p-nitrophenol g-1 h-1 soil)	462.7 ± 92.7	367.5 ± 95.9	375.8 ± 117.0	466.5 ± 70.8	728.2 ± 98.8*	607.6 ± 49.3	659.0 ± 144.9
	Soil Basal Respiration
	Microbial basal respiration (mg C-CO2 kg h-1 soil)	3.4 ± 0.2	3.2 ± 0.2	3.1 ± 0.1	3.4 ± 0.1	3.3 ± 1.4	3.8 ± 0.6	3.0 ± 1.3
	Metabolic quotient (mg C-CO2 kg h-1 soil)	11.0 ± 2.1	16.7 ± 14.8	12.1 ± 2.1	12.7 ± 3.5	8.4 ± 4.3	10.0 ± 2.8	9.1 ± 4.7
	Microbial biomass
	Carbon microbial biomass (mg Ckg soil)	332.9 ± 94.8	317.0 ± 210.8	273.3 ± 65.3	295.9 ± 73.1	411.2 ± 86.5	405.3 ± 82.9	366.1 ± 63.1
	Plant
	Shoot dry mass (g)	10.9 ± 2.1	9.39 ± 3.1	6.74 ± 1.3	8.03 ± 2.2	10.01 ± 1.5	9.89 ± 2.1	8.39 ± 2.0
		15Y
	Attributes	Control	AM consortium1	AM consortium2	AM consortium3	AM consortium4	AM consortium5	AM consortium6
	Arbuscular mycorrhizal fungi (AMF)
	Total number of AMF spores (50 g soil)	61.0 ± 6.7	40.33 ± 12.86*	27.33 ± 6.81*	70.00 ± 15.62	62.67 ± 22.01	81.00 ± 26.29	147.00 ± 12.49*
	Root colonization (%)	80.0 ± 17.0	78.6 ± 13.6	65.3 ± 8.0	66.0 ± 18.3	70.0 ± 16.0	85.3 ± 7.0	84.0 ± 12.0
	Soil aggregates
	Macroaggregates (%)	88.1 ± 1.2	89.1 ± 1.6	89.4 ± 2.9	83.7 ± 5.9	85.8 ± 1.5	86.6 ± 0.2	86.3 ± 0.5
	Microaggregates (%)	11.9 ± 1.2	10.9 ± 1.6	10.6 ± 2.9	16.3 ± 5.9	14.2 ± 1.5	13.4 ± 0.2	13.7 ± 0.5
	Glomalin-related soil protein
	Total glomalin-related soil protein (mg/g soil)*	0.0496 ± 0.0007	0.0492 ± 0.0008	0.0498 ± 0.0002	0.0472 ± 0.0032	0.0474 ± 0.0039	0.0482 ± 0.0023	0.0501 ± 0.0005
	Easily extractable glomalin-related soil protein (mg g-1 dry soil)	0.1146 ± 0.0076	0.1115 ± 0.0076	0.1206 ± 0.0086	0.1098 ± 0.0070	0.1204 ± 0.0092	0.1183 ± 0.0102	0.1154 ± 0.0058
	Soil Enzyme Assays
	Fluorescein diacetate hydrolysis (µg g-1 h-1 fluorescein soil)	40.1 ± 3.8	43.1 ± 2.3	43.8 ± 3.8	37.1 ± 4.5	45.1 ± 6.1	40.6 ± 2.9	39.7 ± 5.9
	β- Glucosidase (µg p-nitrophenol g-1 h-1 soil)	593.0 ± 47.9	651.1 ± 313.9	809.9 ± 182.6	556.2 ± 88.3	677.0 ± 300.4	425.5 ± 367.0	544.0 ± 38.6
	Acid phosphatase (µg p-nitrophenol g-1 h-1 soil)	1054.4 ± 297.1	1142.5 ± 114.8	1145.5 ± 111.2	1197.6 ± 71.7	1239.1 ± 41.7	1129.4 ± 54.1	1239.5 ± 26.3
	Soil Basal Respiration
	Microbial basal respiration (mg C-CO2 kg h-1 soil)	3.4 ± 0.5	3.5 ± 0.8	3.9 ± 0.6	3.7 ± 0.3	3.3 ± 0.6	3.7 ± 0.6	3.4 ± 1.1
	Metabolic quotient (mg C-CO2 kg h-1 soil)	3.3 ± 0.8	4.4 ± 0.5	16.0 ± 1.6	10.8 ± 7.8	10.3 ± 12.0	7.4 ± 4.2	4.5 ± 0.3
	Microbial biomass
	Carbon microbial biomass (mg Ckg soil)	1081.3 ± 179.9	789.4 ± 147.3	318.4 ± 75.4*	493.3 ± 337.7*	641.9 ± 418.4	627.5 ± 262.5	745.0 ± 176.8
	Plant
	Shoot dry mass (g)	8.59 ± 3.4	8.0 ± 4.4	7.08 ± 1.7	8.4 ± 1.2	7.64 ± 0.7	7.0 ± 1.3	8.89 ± 3.0
		SSF
	Attributes	Control	AM consortium1	AM consortium2	AM consortium3	AM consortium4	AM consortium5	AM consortium6
	Arbuscular mycorrhizal fungi (AMF)
	Total number of AMF spores (50 g soil)	21.0 ± 5.5	52.7 ± 19.1	34.0 ± 2.6	49.3 ± 51.0	157.7 ± 117.9*	121.7 ± 54.4*	70.7 ± 22.2*
	Root colonization (%)	45.3 ± 14.4	48.6 ± 6.1	50.0 ± 19.0	44.6 ± 8.0	84.6 ± 9.87*	87.3 ± 11.72*	82.6 ± 8.3*
	Soil aggregates
	Macroaggregates (%)	96.5 ± 2.3	96.4 ± 2.1	93.4 ± 3.4	95.4 ± 2.7	96.3 ± 2.2	92.8 ± 0.4	94.2 ± 1.4
	Microaggregates (%)	3.5 ± 2.3	3.6 ± 2.1	6.6 ± 3.4	4.6 ± 2.7	3.7 ± 2.2	7.2 ± 0.4	5.8 ± 1.4
	Glomalin-related soil protein
	Total glomalin-related soil protein (mg/g soil)	0.0510 ± 0.0012	0.0496 ± 0.0020	0.0485 ± 0.0004*	0.0484 ± 0.0004*	0.0478 ± 0.0023	0.0467 ± 0.0050*	0.0474 ± 0.0015*
	Easily extractable glomalin-related soil protein (mg/g soil)	0.1183 ± 0.0070	0.1167 ± 0.0091	0.1126 ± 0.0046	0.1205 ± 0.0007	0.1155 ± 0.0024	0.1191 ± 0.0008	0.1188 ± 0.0071
	Soil Enzyme Assays
	Fluorescein diacetate hydrolysis (µg g-1 h-1 fluorescein soil)	42.9 ± 5.4	45.4 ± 4.6	45.2 ± 2.9	43.1 ± 1.8	41.2 ± 4.4	40.5 ± 3.6	38.9 ± 1.1
	β- Glucosidase (µg p-nitrophenol g-1 h-1 soil)	391.4 ± 264.4	781.3 ± 413.6	423.7 ± 332.7	434.9 ± 205.3	124.3 ± 78.5	313.9 ± 168.4	746.4 ± 202.9
	Acid phosphatase (µg p-nitrophenol g-1 h-1 soil)	756.8 ± 137.6	836.7 ± 100.3	652.3 ± 266.4	873.4 ± 189.6	809.9 ± 214.9	816.0 ± 348.1	590.4 ± 168.1
	Soil Basal Respiration
	Microbial basal respiration (mg C-CO2 kg h-1 soil)	4.0 ± 0.04	4.0 ± 0.04	3.6 ± 0.50	4.0 ± 0.22	3.4 ± 1.44	2.7 ± 1.75	3.0 ± 1.96
	Metabolic quotient (mg C-CO2 kg h-1 soil)	26.5 ± 4.7	15.8 ± 8.26	12.0 ± 3.15	11.7 ± 4.43*	6.2 ± 1.8*	4.3 ± 1.3*	6.9 ± 4.2*
	Microbial biomass
	Carbon microbial biomass (mg C kg soil)	224.2 ± 61.4	317.1 ± 174.2	320.7 ± 109.1	390.6 ± 159.5	572.3 ± 252.3	613.0 ± 280.4*	429.3 ± 88.5
	Plant
	Shoot dry mass (g)	8.2 ± 1.7	8.6 ± 1.5	9.4 ± 3.5	11.0 ± 4.8	13.4 ± 1.8	15.2 ± 2.4	12.2 ± 5.5

## Sheet: Table S5
Supplementary Table S5. Persistence of AM isolates used to assemble microcosms with AM consortia derived from mining site soils, categorized by short-term recovery (2 years), long-term recovery (15 years), and secondary succession forest (SSF, reference site), as observed in samples after the greenhouse experiment. Fungal isolates were sourced from the International Culture Collection of Glomerom…
2Y
Family	Species	Isolate Code	AM consortia 1			AM consortia 2			AM consortia 3			AM consortia 4			AM consortia 5			AM consortia 6
			R1	R2	R3	R1	R2	R3	R1	R2	R3	R1	R2	R3	R1	R2	R3	R1	R2	R3
Acaulosporaceae	Acaulospora colombiana (Spain & Schenck) Kaonongbua, Morton & Bever	SCT115A																x
Acaulosporaceae	Acaulospora morrowiae Spain & Schenck	SCT063A											x		x			x	x	x
Acaulosporaceae	Acaulospora morrowiae Spain & Schenck	PRN108B		x	x
Acaulosporaceae	Acaulospora scrobiculata Trappe	SCT060B																		x
Acaulosporaceae	Acaulospora scrobiculata Trappe	SCT520C	x	x
Entrophosporaceae	Entrophospora etunicata (W.N. Becker & Gerd.) Błaszk., B.T. Goto, Magurno, Niezgoda & Cabello	SCT101A															x			x
Paraglomeraceae	Paraglomus brasilianum (Spain & J. Miranda) J.B. Morton & D. Redecker	DEF105A												x
15Y
Family	Species	Isolate Code	AM consortia 1			AM consortia 2			AM consortia 3			AM consortia 4			AM consortia 5			AM consortia 6
			R1	R2	R3	R1	R2	R3	R1	R2	R3	R1	R2	R3	R1	R2	R3	R1	R2	R3
Acaulosporaceae	Acaulospora colombiana (Spain & Schenck) Kaonongbua, Morton & Bever	AMZ570A		x
Acaulosporaceae	Acaulospora morrowiae Spain & Schenck	PRN108B	x	x						x
Acaulosporaceae	Acaulospora scrobiculata Trappe	SCT060B																	x
Glomeraceae	Rhizophagus clarus (Nicolson & Schenck) C. Walker & A. Schüssler	RJN102A											x				x	x		x
Paraglomeraceae	Paraglomus brasilianum (Spain & J. Miranda) J.B. Morton & D. Redecker	DEF105A												x					x	x
SSF
Family	Species	Isolate Code	AM consortia 1			AM consortia 2			AM consortia 3			AM consortia 4			AM consortia 5			AM consortia 6
			R1	R2	R3	R1	R2	R3	R1	R2	R3	R1	R2	R3	R1	R2	R3	R1	R2	R3
Acaulosporaceae	Acaulospora colombiana (Spain & Schenck) Kaonongbua, Morton & Bever	SCT115A													x
Acaulosporaceae	Acaulospora morrowiae Spain & Schenck	SCT063A													x
Gigasporaceae	Dentiscutata heterogama (T.H. Nicolson & Gerd.) Sieverd., F.A. Souza & Oehl	MGR321A				x
Glomeraceae	Rhizophagus clarus (Nicolson & Schenck) C. Walker & A. Schüssler	RJN102A											x				x	x		x
Paraglomeraceae	Paraglomus brasilianum (Spain & J. Miranda) J.B. Morton & D. Redecker	DEF105A																x

## Sheet: Table S6
Supplementary Table S6. Hill numbers (q = 1) representing the diversity of AM fungi in soils under short-term recovery (2Y), long-term recovery (15Y), and secondary succession forest (SSF) and different inoculation treatments. Higher diversity was observed in consortia 1 to 4 in 15Y.
Treatment	Hill number (mean values)
2Y
Control	2.19
AM consortium1	1.58
AM consortium2	1.46
AM consortium3	1.39
AM consortium4	1.68
AM consortium5	1.35
AM consortium6	1.41
15Y
Control	3.69
AM consortium1	3.80
AM consortium2	5.28
AM consortium3	5.59
AM consortium4	3.25
AM consortium5	1
AM consortium6	1
SFF
Control	3.75
AM consortium1	2.38
AM consortium2	2.02
AM consortium3	1.77
AM consortium4	2.43
AM consortium5	1.54
AM consortium6	1.49

## Sheet: Table S7
Supplementary Table S7. Key AM fungi contributing to community dissimilarities among inoculation treatments in the 15Y site, as identified by SIMPER analysis. Contribution values (%) indicate the relative importance of each taxon in explaining compositional differences.
Treatment	AM fungi	SIMPER (contribution values %)
AM consortium1	Rhizophagus clarus	18.4
	Paraglomus sp. 1	13.3
	Glomus sp. 1	9.9
	Acaulospora koskei	4.4
	Acaulospora morrowiae	1.9
	Acaulospora sp. 4	1.8
	Ambispora reticulata	1.2
	Acaulospora sp. 2	1.1
	Acaulospora sp. 3	0.9
	Acaulospora colombiana	0.7
	Rhizophagus fasciculatus	0.7
	Paraglomus brasilianum	0.5
	Gigaspora sp.1	0.3
	Archaeospora europaea	0
	Acaulospora alpina	0
	Acaulospora lacunosa	0
	Acaulospora scrobiculata	0
	Acaulospora cf. punctata	0
	Acaulospora sp. 1	0
	Acaulospora sp. 5	0
	Dentiscutata heterogama	0
	Gigaspora sp.	0
	Entrophospora etunicata	0
	Funneliformis mosseae	0
	Glomus ambisporum	0
	Glomus microaggregatum	0
	Glomus spinuliferum	0
	Sclerocystis sinuosa	0
	Entrophospora infrequens	0
AM consortium2	Rhizophagus clarus	26.3
	Paraglomus sp. 1	12
	Glomus sp. 1	9.4
	Acaulospora sp. 2	9.3
	Acaulospora koskei	4.65
	Ambispora reticulata	1.64
	Acaulospora morrowiae	1.43
	Acaulospora cf. punctata	1.1
	Acaulospora sp. 4	1
	Paraglomus brasilianum	0.9
	Acaulospora sp. 3	0.6
	Funneliformis mosseae	0.3
	Archaeospora europaea	0
	Acaulospora alpina	0
	Acaulospora colombiana	0
	Acaulospora lacunosa	0
	Acaulospora scrobiculata	0
	Acaulospora sp. 1	0
	Acaulospora sp. 5	0
	Dentiscutata heterogama	0
	Gigaspora sp.	0
	Gigaspora sp.1	0
	Entrophospora etunicata	0
	Glomus ambisporum	0
	Glomus microaggregatum	0
	Glomus spinuliferum	0
	Rhizophagus fasciculatus	0
	Sclerocystis sinuosa	0
	Entrophospora infrequens	0
AM consortium3	Acaulospora sp. 2	11.5
	Rhizophagus clarus	11.1
	Glomus sp. 1	6.2
	Paraglomus sp. 1	6.2
	Acaulospora sp. 3	3.4
	Acaulospora morrowiae	3.3
	Acaulospora koskei	3.3
	Acaulospora cf. punctata	1.9
	Ambispora reticulata	1
	Acaulospora sp. 4	0.7
	Archaeospora europaea	0.4
	Paraglomus brasilianum	0.4
	Acaulospora alpina	0
	Acaulospora colombiana	0
	Acaulospora lacunosa	0
	Acaulospora scrobiculata	0
	Acaulospora sp. 1	0
	Acaulospora sp. 5	0
	Dentiscutata heterogama	0
	Gigaspora sp.	0
	Gigaspora sp.1	0
	Entrophospora etunicata	0
	Funneliformis mosseae	0
	Glomus ambisporum	0
	Glomus microaggregatum	0
	Glomus spinuliferum	0
	Rhizophagus fasciculatus	0
	Sclerocystis sinuosa	0
	Entrophospora infrequens	0
AM consortium4	Rhizophagus clarus	27.5
	Glomus sp. 1	12.1
	Paraglomus sp. 1	12
	Acaulospora koskei	5
	Acaulospora scrobiculata	2.5
	Ambispora reticulata	1.4
	Acaulospora morrowiae	1.3
	Acaulospora sp. 4	1
	Paraglomus brasilianum	0.7
	Acaulospora sp. 2	0.2
	Archaeospora europaea	0
	Acaulospora alpina	0
	Acaulospora colombiana	0
	Acaulospora lacunosa	0
	Acaulospora cf. punctata	0
	Acaulospora sp. 1	0
	Acaulospora sp. 3	0
	Acaulospora sp. 5	0
	Dentiscutata heterogama	0
	Gigaspora sp.	0
	Gigaspora sp.1	0
	Entrophospora etunicata	0
	Funneliformis mosseae	0
	Glomus ambisporum	0
	Glomus microaggregatum	0
	Glomus spinuliferum	0
	Rhizophagus fasciculatus	0
	Sclerocystis sinuosa	0
	Entrophospora infrequens	0
AM consortium5	Rhizophagus clarus	46.4458
	Glomus sp. 1	20.9317
	Paraglomus sp. 1	17.8399
	Glomus sp. 1	8.05556
	Acaulospora koskei	2.34127
	Acaulospora morrowiae	1.78571
	Ambispora reticulata	1.52174
	Acaulospora sp. 4	1.07833
	Paraglomus brasilianum	0
	Archaeospora europaea	0
	Acaulospora alpina	0
	Acaulospora colombiana	0
	Acaulospora lacunosa	0
	Acaulospora scrobiculata	0
	Acaulospora cf. punctata	0
	Acaulospora sp. 1	0
	Acaulospora sp. 2	0
	Acaulospora sp. 3	0
	Acaulospora sp. 5	0
	Dentiscutata heterogama	0
	Gigaspora sp.	0
	Gigaspora sp.1	0
	Entrophospora etunicata	0
	Funneliformis mosseae	0
	Glomus ambisporum	0
	Glomus microaggregatum	0
	Glomus spinuliferum	0
	Rhizophagus fasciculatus	0
	Sclerocystis sinuosa	0
	Entrophospora infrequens	0
AM consortium6	Rhizophagus clarus	45.9619
	Paraglomus sp. 1	20.7118
	Glomus sp. 1	17.6522
	Acaulospora koskei	7.96585
	Acaulospora morrowiae	2.31477
	Ambispora reticulata	1.76519
	Acaulospora sp. 4	1.50669
	Paraglomus brasilianum	1.42537
	Archaeospora europaea	0
	Acaulospora alpina	0
	Acaulospora colombiana	0
	Acaulospora lacunosa	0
	Acaulospora scrobiculata	0
	Acaulospora cf. punctata	0
	Acaulospora sp. 1	0
	Acaulospora sp. 2	0
	Acaulospora sp. 3	0
	Acaulospora sp. 5	0
	Dentiscutata heterogama	0
	Gigaspora sp.	0
	Gigaspora sp.1	0
	Entrophospora etunicata	0
	Funneliformis mosseae	0
	Glomus ambisporum	0
	Glomus microaggregatum	0
	Glomus spinuliferum	0
	Rhizophagus fasciculatus	0
	Sclerocystis sinuosa	0
	Entrophospora infrequens	0
